# Supplementary material for: Financing sustainability: Applying the BIOFIN framework to government investments in conserving native and indigenous livestock breeds in central India
Source: PLoS One. 2025 Aug 25;20(8):e0330728. doi: 10.1371/journal.pone.0330728 (PMC12377603; doi:10.1371/journal.pone.0330728)
Supplement: S1 Appendix — (XLSX) [file pone.0330728.s003.xlsx]

## Sheet: Public funds Investment
						Total amount in INR Crores						Total amount after attributation in INR Crores
S.No.		S.No.	Scheme Name	Major Head	Bio. Attributed exp.	2016-17	2017-18	2018-19	2019-20	2020-21	2021-22	2016-17	2017-18	2018-19	2019-20	2020-21	2021-22
1	CONSERVATION	1	Livestock Breeding Farm	2567	95	11.1449	11.2322	11.8372	12.2236	9.2536	13.2211	10.5877	10.6706	11.2453	11.6124	8.79092	12.56
2	CONSERVATION	2	Gau Samvardhan	7153	95	0.7648	0.4987	0.2218	98.0024	31.8	89.9969	0.72656	0.473765	0.21071	93.1023	30.21	85.4971
3	CONSERVATION	3	Livestock Sanctuary	7482	95	8.7549	1.7787	1.8213	3.4548	4.3524	7.054	8.31715	1.68976	1.73023	3.28206	4.13478	6.7013
4	CONSERVATION	4	National Livestock Mission	7595	95	18.3164	0.5685	8.4657	7.0885	9.865	19.389	17.4006	0.540075	8.04242	6.73408	9.37175	18.4196
5	CONSERVATION	5	Intensive Livestock Development Programme	1108	82.5	145.527	164.253	177.331	187.205	413.483	568.089	120.06	135.509	146.298	154.444	341.123	468.673		COLOR CODE
6	CONSERVATION	6	Induction- Small Animal	7112	82.5	6.5729	10.4494	10.0439	6.9807	2.3405	2.3598	5.42264	8.62076	8.28622	5.75908	1.93091	1.94683		CONSERVATION
7	CONSERVATION	7	Induction- Large Animal	7149	82.5	10.4531	14.2444	13.3534	4.8223	2.5497	2.5639	8.62381	11.7516	11.0166	3.9784	2.1035	2.11522		SUSTAINABLE
8	CONSERVATION	8	Vidyasagar Gau Samvardhan	2087	37.5	20.75	27.15	26.505	16.0769	8.1977	8.2	7.78125	10.1813	9.93938	6.02884	3.07414	3.075		AWARENESS
9	CONSERVATION	9	Poultry Farm	3578	37.5	15.2083	15.8633	15.789	17.3877	15.5519	17.7092	5.70311	5.94874	5.92087	6.52039	5.83196	6.64095		NEW LAUNCH SCHEMES
10	CONSERVATION	10	Sheep Farm	4509	15	3.6018	4.1689	4.888	5.3615	5.7117	5.6518	0.54027	0.625335	0.7332	0.804225	0.856755	0.84777
11	CONSERVATION	11	Rashtriya Krishi Vikas Yojna- RKVY	5626	15	59.4124	35.62	65.8607	55.4628	41.5619	50.3882	8.91186	5.343	9.8791	8.31942	6.23428	7.55823
12	CONSERVATION	12	Calf Rearing Buffalo	9035	82.5	0	0	0	0	0	0	0	0	0	0	0	0
13	CONSERVATION	13	NKBC NATIONAL KAMDHENU BREEDING CENTRE	1230	95	0	0	0	0	0	0	0	0	0	0	0	0
14	CONSERVATION	14	Embryo Transfer Technology- ETT	7154	95	0	0	0	0	0	0	0	0	0	0	0	0
15	CONSERVATION	15	Animal Breeding Centre	7263	95	1.35	0	0	0	0	0	1.2825	0	0	0	0	0
16	CONSERVATION	16	Calf Rearing Cow	4082	37.5	3.1212	7.3405	7.5995	2.8658	0	0	1.17045	2.75269	2.84981	1.07468	0	0
17	CONSERVATION	17	Sorted Semen	5418	82.5	0	0	0	0	3.98	2.6	0	0	0	0	3.2835	2.145
18	CONSERVATION	18	Bundelkhand Livestock Development	6078	82.5	0	7.98	1.8514	1.7068	0	0	0	6.5835	1.5274	1.40811	0	0
19	SUSTAINABLE	1	Dairy Development	6295	37.5	28.6066	21.09	18.981	8.0346	0	0	10.7275	7.90875	7.11788	3.01297	0	0
20	SUSTAINABLE	2	Disease Prevention	6998	15	9.2741	9.8589	11.2919	11.8157	12.0335	12.2805	1.39112	1.47883	1.69379	1.77236	1.80502	1.84208
21	SUSTAINABLE	3	PPR Disease Prevention	752	15	0	0	0	0.6397	0.0174	0	0	0	0	0.095955	0.00261	0
22	SUSTAINABLE	4	Mobile Veterinary Clinic	7647	15	0	5.0982	5.173	18.0147	14.4444	0.2551	0	0.76473	0.77595	2.70221	2.16666	0.038265
23	SUSTAINABLE	5	Brucelosis	753	15	0	0	0	0	0	0	0	0	0	0	0	0
24	SUSTAINABLE	6	Prevention of Important Animal disease	1458	15	0	2.4694	2.5395	2.7856	2.2635	1.2129	0	0.37041	0.380925	0.41784	0.339525	0.181935
25	SUSTAINABLE	7	RP Irradication	3786	15	0	10.3577	11.563	13.3884	13.6329	13.2296	0	1.55366	1.73445	2.00826	2.04493	1.98444
26	SUSTAINABLE	8	Animal Census	6625	0	0	0	1.1811	6.9022	6.8335	0.0807	0	0	0	0	0	0
27	SUSTAINABLE	9	National Animal Health & Disease Prevention	7480	15	9.9416	0	0	0	0	0	1.49124	0	0	0	0	0
28	SUSTAINABLE	10	Fodder Production	2088	95	0	0	0	0	0	0	0	0	0	0	0	0
29	SUSTAINABLE	11	Pashu Sanjeevnai Yojna	1928	37.5	0	6.6232	0.3022	0	0	0	0	2.4837	0.113325	0	0	0
30	SUSTAINABLE	12	Veterinary Hospital	2549	15	139.979	172.222	196.147	222.911	86.2237	0	20.9969	25.8333	29.4221	33.4366	12.9336	0
31	SUSTAINABLE	13	Veterinary Despensary	5007	15	117.408	127.524	142.899	148.163	65.535	0	17.6112	19.1286	21.4348	22.2244	9.83025	0
32	SUSTAINABLE	14	Disease Investigation	3784	15	3.5244	4.2449	4.6997	5.0572	2.1826	0	0.52866	0.636735	0.704955	0.75858	0.32739	0
33	SUSTAINABLE	15	Milk Production	8703	15	0	7.9688	8.2028	4.0308	0.0052	0	0	1.19532	1.23042	0.60462	0.00078	0
34	SUSTAINABLE	16	Divison and District level AH and Dairy	1468	37.5	0	25.0682	28.1447	35.456	38.6587	36.6147	0	9.40057	10.5543	13.296	14.497	13.7305
35	SUSTAINABLE	17	Bio-waste Management	5482	37.5	0	0	0	0	2.1495	1.4374	0	0	0	0	0.806063	0.539025
36	SUSTAINABLE	18	Directorate level	4297	37.5	0	6.5181	9.8784	9.0493	8.9505	8.6886	0	2.44429	3.7044	3.39349	3.35644	3.25822
37	SUSTAINABLE	19	Strengthening of VET Hospitals and dispansaies	1926	15	0	0.2	3.24	0	0	0	0	0.03	0.486	0	0	0
38	SUSTAINABLE	20	Milk Egg wool Meat prod estimation	1971	15	0	1.895	2.2736	2.5115	2.6044	2.6933	0	0.28425	0.34104	0.376725	0.39066	0.403995
39	SUSTAINABLE	21	Est. Veterinary Council of India	4293	15	0	0.8047	0.7649	0.9121	1.0756	0.9293	0	0.120705	0.114735	0.136815	0.16134	0.139395
40	SUSTAINABLE	22	Micro Middle and Macro Industry	6750	15	0	1.1871	3.6267	2.0576	7.1665	5.3395	0	0.178065	0.544005	0.30864	1.07498	0.800925
41	SUSTAINABLE	23	Veterinary traetment and Ani Health services Prog	2553	15	0	0	0	0	0	0	0	0	0	0	0	0
42	SUSTAINABLE	24	Dairy Science and Food Technology	5393	15	0	0	0	0	0	0	0	0	0	0	0	0
43	SUSTAINABLE	25	NADARS Scheme	6641	15	0	0	0	0	0	0	0	0	0	0	0	0
44	SUSTAINABLE	26	Vet Diploma Mandala College	9512	15	0	0	0	0	0	0	0	0	0	0	0	0
45	SUSTAINABLE	27	CM Utkrishtata Puruskar	5669	15	0	0	0	0	0	0	0	0	0	0	0	0
46	SUSTAINABLE	28	Vibhagiy Parisampatti Suraksha	9545	15	0	0	0	0	0	0	0	0	0	0	0	0
47	SUSTAINABLE	29	Dairy Science and Food Tech Infrast dev	9568	15	0	0	0	0	0	0	0	0	0	0	0	0
48	SUSTAINABLE	30	Mob VET Services	9570	15	0	0	0	0	0	0	0	0	0	0	0	0
49	SUSTAINABLE	31	Vet Hosp and Other Infra Dev	9588	15	0	0	0	0	0	0	0	0	0	0	0	0
50	SUSTAINABLE	32	CM Pashupalan Yojna	9612	15	0	0	0	0	0	0	0	0	0	0	0	0
51	SUSTAINABLE	33	DI Unit Central	1118	15	0	0	0	0	0	0	0	0	0	0	0	0
52	SUSTAINABLE	34	Mob VET Unit Central	1119	15	0	0	0	0	0	0	0	0	0	0	0	0
53	SUSTAINABLE	35	Sushil Chandra Verma Puruskar	7300	15	0	0	0	0	0	0	0	0	0	0	0	0
54	SUSTAINABLE	36	IT Work	8808	15	0	2.7276	0	0	0	0	0	0.40914	0	0	0	0
55	SUSTAINABLE	37	FMDCP Programme	1930	15	0	21.5092	21.8762	23.4815	0	0	0	3.22638	3.28143	3.52223	0	0
56	SUSTAINABLE	38	Identification of Cattle Livestock	5391	37.5	0	0	0	0	0	0	0	0	0	0	0	0
57	SUSTAINABLE	39	Est of New Vet Hospital and Dispensary	2563	15	0	2.6525	2.3463	6.4169	4.9978	0	0	0.397875	0.351945	0.962535	0.74967	0
58	SUSTAINABLE	40	Strengthening of VET Hospitals	5093	15	0	3.0803	1.5563	1.8681	1.2546	0	0	0.462045	0.233445	0.280215	0.18819	0
59	AWARENESS	1	Gau Sevak Training	8819	37.5	28.2564	0.2606	0.2663	0.1914	0.2884	0.289	10.5961	0.097725	0.0998625	0.071775	0.10815	0.108375
60	AWARENESS	2	Training	2737	37.5	2.7532	3.2327	3.587	3.6833	3.3616	3.434	1.03245	1.21226	1.34513	1.38124	1.2606	1.28775
61	AWARENESS	3	Veterinary University Jabalpur	5899	15	29.44	31.9785	23.3928	29.5435	29.5435	40.19	4.416	4.79678	3.50892	4.43153	4.43153	6.0285
62	AWARENESS	4	Ach Vidhyasagar Jiv Daya Sanman Yojna	1927	37.5	0	0.115	0.254	0.0893	0.137	0.137	0	0.043125	0.09525	0.0334875	0.051375	0.051375
63	AWARENESS	5	Publication and Awareness	2686	37.5	1.5916	4.395	0	0	0	0	0.59685	1.64812	0	0	0	0
64	AWARENESS	6	Animal Exhibition	2568	37.5	0.0175	0.0026	0.0058	0.0023	0	0	0.0065625	0.000975	0.002175	0.0008625	0	0
65	AWARENESS	7	Gopal Puraskar Yojna	6595	95	1.958	3.9842	3.9794	4.4777	0	0	1.8601	3.78499	3.78043	4.25381	0	0
66	AWARENESS	8	Veterinary Extension Programme	5561	37.5	19.8681	13.8633	22.2465	28.3126	11.1489	0	7.45054	5.19874	8.34244	10.6172	4.18084	0
67	AWARENESS	9	Gokul Mahotsav	2293	82.5	0	0	6.9294	0.4733	1.1879	0	0	0	5.71676	0.390473	0.980017	0
					ACTUAL	697.596	792.08	882.916	1008.91	864.344	914.034	275.233	295.78	324.79	413.559	478.633	646.575	2434.57
							ACTUAL

## Sheet: Schemes and Action Points
CONSERVATION	1. Develop strategy to maintain breeds purity and to intensify pure breed population by adopting conservation methodology (In-situ & ex situ and on form) for native breeds of livestock.	1. Controlled breeding programme
		2. Strengthen domestic quarantine measures to spread of non native breeds.
		3. Promote regional cooperation in adoption of uniform quarantine measures to maintain purity of breeds.
		4. Selective breeding programme-
		5. Implementation of calf rearing and heifer rearing Programme-
		6. Bull Production Programme-
		7. Strengthening of existing breeding farms-
		8. Strengthening of existing and establishment of Bull Mother Farm and Semen Stations.
		9. Strengthening of goshalas, Guaabhyaran and gosadhans
		10. Strengthen existing programmes and activities of the Central and State Governments relating to breed conservation.
		11. Enhancing and integrating existing In-situ & Ex situ biodiversity conservation efforts - Develop mutually supportive linkages between in situ, on-farm and ex situ conservation programmes. Consolidate, augment and strengthen the network of breeding farms for ex situ conservation to secure better management.
		12. Develop appropriate models for on-farm conservation - Promote ex situ conservation of native breeds by different institutions and local communities.
		13. Liaison with CHRS, Rohtak and NBAGR, Karnal.
	2. Promote evaluation, characterization and cataloguing of livestock genetic resources.	14. Ex-situ conservation by in vitro and in vivo methods-
		15. Promote application of biotechnology tools for conserving endangered species-
		16. Undertake DNA profiling, other molecular analytical techniques for conservation programmes.
		17. Promote DNA fingerprinting,
		18. Establishment of livestock genetic resources development centres.
	3. Develop research on conservation issues of native breeds of livestock.	19. Focus on research on different aspects of conservation of livestock genetic diversity
		To ensure in situ conservation of gene through molecular research
		20. Strengthening of basic research on livestock reproduction and poultry breeding to support reintroduction programmes.
		21. Strengthen ex situ conservation system for livestock diversity, by different research centres, Veterinary colleges and universities.
		22. Studies on livelihood implications of biodiversity loss.
		23. Studies on major changes taking place over time and forces driving such changes in the breeding tract, namely fodder production grazing land etc.
	4. Survey, identification, documentation and management of breeding tract of native breeds of cattle, buffalo and poultry.	24. Status survey, and inventorization activities,
		25. Use modern methods for identification and documentation of breeds.
		26. Develop a state database on native breeds of state.
		27. Compilation of inventory of farmers
		28. Management plan for areas of high endemism of livestock genetic resources (biodiversity hotspots)
		29. Establishment of Kadaknath conservation sites.
		30. Establishment of on-farm livestock genetic diversity conservation sites-
		31. Assessment of ethical and cultural heritage of different livestock and poultry breeds.
SUSTAINABLE	5. Develop feed and fodder production programme by integrating development and management of fodder land/ pasture land in collaboration with fodder producing agencies/ departments.	24. Assessment of feed and fodder requirement and Develop production programme
		25. Collaboration with fodder producing agencies/departments (Agriculture and forestry)
		26. Develop system to protect fodder varieties
		27. Guideline for Maintenance of fodder land /village grassland,
	6. Develop integrated and economical viable livestock farming along with alternative strategy for sustainable livelihood.	28. Promote inter-sectoral linkages integrated Fish-Poultry-Cattle farming
		29. Adopt a comprehensive approach to integrated farm management in relevant policies, regulations and programmes.
		30. Develop cost effective and situation specific technologies for medium and long term storage of semen and cold chain mechanism.
		31. Establish backward and forward linkages.
		32. Develop system for Livestock Health Management- Disease surveillance and health monitoring, Training of field staff and veterinary officers for livestock health management.
		33. Build and regularly update a database on livestock breeds, monitor and provide health services to ensuring their sustainable availability to local communities.
		34. Promote sustainable management in selected breeding areas to identify incentives and disincentives, and promote best practices.
		35. Promote decentralized management of livestock breeds with emphasis on community participation.
		36. Promote best practices based on traditional sustainable livestock breeding and management practices to providing benefits to local communities
		37. Provide economically feasible and socially acceptable incentives to communities depended on Native breeds of livestock.
		38. Promote activities relating to animal and farmer’s welfare.
	7. Marketing of livestock and livestock products for enhancing livelihood of local community.	in changing scenario of mechanization of farm sector and Strategies for market access for native livestock-
		39. Promote livelihood diversification opportunities for making value added products
		40. Promotion of A2 Milk Marketing.
		41. Production of farm manure and its marketing to promote organic farming.
		Conservation of native poultry breed- kadaknath and its marketing to cater the commercial market with enhancing local livelihood-
		42. Promote only In-situ conservation of Kadaknath.
		43. Develop guideline for Identification, registration and marketing strategies for Kadaknath poultry in perspective to GI tag.
		51. Socio-economic studies program- Studies on changing religious beliefs, community structure, market forces, Studies on livelihood implications of biodiversity loss.
	8. Intensify implementation of climate change adaptation strategies for native livestock breeds.	52. Identification of breeds of livestock is at great risk from climate change and to identify their priority factors.
		53. Promote research to develop methodologies for tracking/ monitoring changes and assessing impacts of climate change on breed conservation.
		54. Identify the key factors (traits) of native breed of livestock vulnerable to climate change, in particular impacts.
		55. Promote traditional techniques and practices for breed conservation.
		56. Develop adaptation strategy in context to infrastructure planning, Livestock management, animal health animal breeding programme programme
		57. Promote R&D on impacts of air, water and soil pollution on livestock farming and use of methods for pollution amelioration
		58. Cognizance to critical impact on environment.
AWARENESS	10. Identification, documentation and scientific validation of traditional knowledge related to livestock sector.	60. Documentation of traditional knowledge-
		61. Use of traditional practices- Traditional practices to blend with modern methods to allow maintenance of livestock on natural feed/fodder resources in hill/desert/plain ecosystems.
		62. Develop sui generis system for protection of traditional knowledge and related rights including intellectual property rights.
	12. Expanding and improving knowledge base in community about native livestock diversity for their value, use and characteristics and for trends and driving forces about biodiversity change.	73. Strengthening of extension services for Biodiversity education, awareness
		74. Strengthen and support departments of relevant disciplines in veterinary universities/colleges,
		52. Strengthening of institutional infrastructure, capacities and institutionalizing biodiversity conservation and management through institutions such as veterinary colleges, Krishi Vigyan Kendra and University.
		75. Encourage adoption of science-based, sustainable farm practices, pilot scale demonstrations, and through farmer's training.
		76. Establishment of museums and electronic data bases for domestic animal and birds veterinary colleges shall establish and maintain museums
		75. Capacity building at grassroot level to ensure economically and sustainable management of native livestock.
		76. Design and implement biodiversity awareness programmes, particularly for rural women.
		77. Develop curricula and biodiversity based educational material and training programmes for school and college teachers and students.
		78. Develop human resources for breed identification, Inventorization and implementation of NBAGR and CHRS programme.
Policy	11. Develop policy for livestock biodiversity conservation and Livestock management and other issues which affect domesticated biodiversity.	63. Review and amendments in existing policies to promote sustainability of breed conservation.
		64. Prepare policy for breeding tract areas by incorporating strategies of livestock management, breed conservation and animal health programme.
		65. Policy to register breeds of livestock (Cattle and Buffalo) and implementation of Central Herd Registration Scheme.
		66. Formulate suggestive policies for strengthening and supporting conservation and management of fodder lands and fodder bank.
		67. Policy to safeguard human health from livestock farming and livestock waste.
		68. Integrate livestock conservation into sectoral development plans for poverty alleviation and livelihood improvement.
		69. Develop policy for strengthening of cooperatives framework in livestock sector.
		70. Secure integration of biodiversity concerns into inter-sectoral policies and Identify elements having adverse impact on biodiversity and design policy guidelines to address such issues.
		71. Policy to regulate disposal of farm waste to minimise the adverse impacts on human health.
		72. Mitigate adverse impact of growth and modernization of livestock sector on local ecology through appropriate policy interventions.
	13. Integrated approach for resource mobilization (financial, human and technical) for livestock biodiversity conservation.	79. Provide trained personnel and mobilize financial resources
		80. Encourage adoption of access to institutional finance and incentives for establishment of breeding or rearing farm.
		81. Promote formulation and adoption of multi-stakeholder partnerships involving local communities and investors.
		82. Mobilize additional resources
		83. Human Resource Development-Training for Scientific and technical manpower-
	2. Promote evaluation, characterization and cataloguing of livestock genetic resources.	14. Ex-situ conservation by in vitro and in vivo methods-
		15. Promote application of biotechnology tools for conserving endangered species-
		16. Undertake DNA profiling, other molecular analytical techniques for conservation programmes.
		17. Promote DNA fingerprinting,
		18. Establishment of livestock genetic resources development centres.
	3. Develop research on conservation issues of native breeds of livestock.	19. Focus on research on different aspects of conservation of livestock genetic diversity
		To ensure in situ conservation of gene through molecular research
		20. Strengthening of basic research on livestock reproduction and poultry breeding to support reintroduction programmes.
		21. Strengthen ex situ conservation system for livestock diversity, by different research centres, Veterinary colleges and universities.
		22. Studies on livelihood implications of biodiversity loss.
		23. Studies on major changes taking place over time and forces driving such changes in the breeding tract, namely fodder production grazing land etc.
	4. Survey, identification, documentation and management of breeding tract of native breeds of cattle, buffalo and poultry.	24. Status survey, and inventorization activities,
		25. Use modern methods for identification and documentation of breeds.
		26. Develop a state database on native breeds of state.
		27. Compilation of inventory of farmers
		28. Management plan for areas of high endemism of livestock genetic resources (biodiversity hotspots)
		29. Establishment of Kadaknath conservation sites.
		30. Establishment of on-farm livestock genetic diversity conservation sites-
		31. Assessment of ethical and cultural heritage of different livestock and poultry breeds.
	5. Develop feed and fodder production programme by integrating development and management of fodder land/ pasture land in collaboration with fodder producing agencies/ departments.	24. Assessment of feed and fodder requirement and Develop production programme
		25. Collaboration with fodder producing agencies/departments (Agriculture and forestry)
		26. Develop system to protect fodder varieties
		27. Guideline for Maintenance of fodder land /village grassland,
	6. Develop integrated and economical viable livestock farming along with alternative strategy for sustainable livelihood.	28. Promote inter-sectoral linkages integrated Fish-Poultry-Cattle farming
		29. Adopt a comprehensive approach to integrated farm management in relevant policies, regulations and programmes.
		30. Develop cost effective and situation specific technologies for medium and long term storage of semen and cold chain mechanism.
		31. Establish backward and forward linkages.
		32. Develop system for Livestock Health Management- Disease surveillance and health monitoring, Training of field staff and veterinary officers for livestock health management.
		33. Build and regularly update a database on livestock breeds, monitor and provide health services to ensuring their sustainable availability to local communities.
		34. Promote sustainable management in selected breeding areas to identify incentives and disincentives, and promote best practices.
		35. Promote decentralized management of livestock breeds with emphasis on community participation.
		36. Promote best practices based on traditional sustainable livestock breeding and management practices to providing benefits to local communities
		37. Provide economically feasible and socially acceptable incentives to communities depended on Native breeds of livestock.
		38. Promote activities relating to animal and farmer’s welfare.
	7. Marketing of livestock and livestock products for enhancing livelihood of local community.	in changing scenario of mechanization of farm sector and Strategies for market access for native livestock-
		39. Promote livelihood diversification opportunities for making value added products
		40. Promotion of A2 Milk Marketing.
		41. Production of farm manure and its marketing to promote organic farming.
		Conservation of native poultry breed- kadaknath and its marketing to cater the commercial market with enhancing local livelihood-
		42. Promote only In-situ conservation of Kadaknath.
		43. Develop guideline for Identification, registration and marketing strategies for Kadaknath poultry in perspective to GI tag.
		51. Socio-economic studies program- Studies on changing religious beliefs, community structure, market forces, Studies on livelihood implications of biodiversity loss.
	8. Intensify implementation of climate change adaptation strategies for native livestock breeds.	52. Identification of breeds of livestock is at great risk from climate change and to identify their priority factors.
		53. Promote research to develop methodologies for tracking/ monitoring changes and assessing impacts of climate change on breed conservation.
		54. Identify the key factors (traits) of native breed of livestock vulnerable to climate change, in particular impacts.
		55. Promote traditional techniques and practices for breed conservation.
		56. Develop adaptation strategy in context to infrastructure planning, Livestock management, animal health animal breeding programme programme
		57. Promote R&D on impacts of air, water and soil pollution on livestock farming and use of methods for pollution amelioration
		58. Cognizance to critical impact on environment.
	9. Find ABS opportunities for livestock sector.	59. Establishment of monitoring mechanism to access livestock genetic resources and their transfer for ABS-
		animal biotechnology devoted to cell cloning, embryo fusion, nuclear fusion, gene grafting, gene transfer between species and within species.
	10. Identification, documentation and scientific validation of traditional knowledge related to livestock sector.	60. Documentation of traditional knowledge-
		61. Use of traditional practices- Traditional practices to blend with modern methods to allow maintenance of livestock on natural feed/fodder resources in hill/desert/plain ecosystems.
		62. Develop sui generis system for protection of traditional knowledge and related rights including intellectual property rights.
	11. Develop policy for livestock biodiversity conservation and Livestock management and other issues which affect domesticated biodiversity.	63. Review and amendments in existing policies to promote sustainability of breed conservation.
		64. Prepare policy for breeding tract areas by incorporating strategies of livestock management, breed conservation and animal health programme.
		65. Policy to register breeds of livestock (Cattle and Buffalo) and implementation of Central Herd Registration Scheme.
		66. Formulate suggestive policies for strengthening and supporting conservation and management of fodder lands and fodder bank.
		67. Policy to safeguard human health from livestock farming and livestock waste.
		68. Integrate livestock conservation into sectoral development plans for poverty alleviation and livelihood improvement.
		69. Develop policy for strengthening of cooperatives framework in livestock sector.
		70. Secure integration of biodiversity concerns into inter-sectoral policies and Identify elements having adverse impact on biodiversity and design policy guidelines to address such issues.
		71. Policy to regulate disposal of farm waste to minimise the adverse impacts on human health.
		72. Mitigate adverse impact of growth and modernization of livestock sector on local ecology through appropriate policy interventions.
	12. Expanding and improving knowledge base in community about native livestock diversity for their value, use and characteristics and for trends and driving forces about biodiversity change.	73. Strengthening of extension services for Biodiversity education, awareness
		74. Strengthen and support departments of relevant disciplines in veterinary universities/colleges,
		52. Strengthening of institutional infrastructure, capacities and institutionalizing biodiversity conservation and management through institutions such as veterinary colleges, Krishi Vigyan Kendra and University.
		75. Encourage adoption of science-based, sustainable farm practices, pilot scale demonstrations, and through farmer's training.
		76. Establishment of museums and electronic data bases for domestic animal and birds veterinary colleges shall establish and maintain museums
		75. Capacity building at grassroot level to ensure economically and sustainable management of native livestock.
		76. Design and implement biodiversity awareness programmes, particularly for rural women.
		77. Develop curricula and biodiversity based educational material and training programmes for school and college teachers and students.
		78. Develop human resources for breed identification, Inventorization and implementation of NBAGR and CHRS programme.
	13. Integrated approach for resource mobilization (financial, human and technical) for livestock biodiversity conservation.	79. Provide trained personnel and mobilize financial resources
		80. Encourage adoption of access to institutional finance and incentives for establishment of breeding or rearing farm.
		81. Promote formulation and adoption of multi-stakeholder partnerships involving local communities and investors.
		82. Mobilize additional resources
		83. Human Resource Development-Training for Scientific and technical manpower-
